# Supplementary material for: An investigation of irreproducibility in maximum likelihood phylogenetic inference
Source: Nat Commun. 2020 Nov 30;11:6096. doi: 10.1038/s41467-020-20005-6 (PMC7705714; doi:10.1038/s41467-020-20005-6)
Supplement: Supplementary file 4 — Supplementary Data 1 [file 41467_2020_20005_MOESM4_ESM.xlsx]

## Sheet: Supplementary Data 1
The list of 15 phylogenomic datasets examined in this study
Study ID	Dataset	Taxon Level	No. Taxa	No Loci	Sampling Method	Data Type	Study Reference
Bee	Animal: Bees	Genus	190	753	UCE	DNA	Blaimer et al. Evolution, 2018 11
Bird	Animal: Birds	Class	200	259	AHE	DNA	Prum et al. Nature, 2015 12
Butterfly	Animal: Butterflies	Order	207	352	AHE	DNA	Espeland et al. Current Biology, 2018 13
Lizard	Animal: Lizards	Genus	29	1361	Exon-Capture	DNA	Blom et al. Syst Biol, 2017 14
Marine-fish	Animal: Marine fishes	Superorder	120	1001	UCE	DNA	Alfaro et al. 2018, Nat. Ecol. Evol. 15
Rodent	Animal: Rodents	Family	37	1245	Exon-Capture	DNA	Roycroft et al. Syst Biol, 2019 16
Cardueae	Plant: Cardueae	Family	85	570	UCE	DNA	Herrando-Moraira et al. Mol Phyloge Evol, 2018 17
Caryophyllales	Plant: Caryophyllales	Order	95	1122	Transcriptome	AA	Yang et al. Mol Biol Evol, 2015 18
Green-Plants	Plant: Green plants	Phylum	1178	410	Transcriptome	AA	1KP Initiative 2019, Nature 19
Jaltomata	Plant: Jaltomata	Genus	15	6431	Transcriptome	DNA	Wu et al. Mol Ecol, 2018 20
Protea	Plant: Protea	Genus	65	498	AHE	DNA	Mitchell et al. American Journal of Botany, 2017 21
Aspergillaceae	Fungi: Aspergillaceae	Order	93	1668	Genome	DNA	Steenwyk et al. mBio, 2019 22
Saccharomycotina-Cell	Fungi: Budding yeasts	Subphylum	343	2408	Genome	AA	Shen et al. 2018, Cell 23
Hanseniaspora	Fungi: Hanseniaspora	Family	29	1033	Genome	AA	Steenwyk et al. PloS Biol, 2019 24
Rhizoplaca	Fungi: Rhizoplaca	Genus	31	303	Genome	DNA	Leavitt et al., Sci Rep, 2016 25
UCE: Ultraconserved Element, AHE: Anchored Hybrid Enriched, DNA: deoxyribonucleic acid, AA: amino acid.
