# Supplementary material for: An investigation of irreproducibility in maximum likelihood phylogenetic inference
Source: Nat Commun. 2020 Nov 30;11:6096. doi: 10.1038/s41467-020-20005-6 (PMC7705714; doi:10.1038/s41467-020-20005-6)
Supplement: Supplementary file 5 — Supplementary Data 2 [file 41467_2020_20005_MOESM5_ESM.xlsx]

## Sheet: Supplementary Data 2
Summary of irreproducibility among 15 studies using 2 threads per node on CHTC cluster at the University of Wisconsin-Madison.
Study	cluster	software	Experiment	soft_reproducibility	total_no_genes	gene_no	gene_no_differ_pair_kernels_pct	nRF_mean	abs_dflk_mean	pis_mean	aln_length_mean	% of PIS	no._taxa_mean
All	CHTC	IQ-TREE	Irreproducible	IQ-TREE:Irreproducible	19414	3515	100	0.28284	1.09769	69.7704	556.741	12.5319	101.23
All	CHTC	IQ-TREE	Reproducible	IQ-TREE:Reproducible	19414	15899	39.3169	0	1.85e-05	286.171	844.08	33.9033	99.98
All	CHTC	RAxML-NG	Irreproducible	RAxML-NG:Irreproducible	19414	1813	100	0.34367	0.150761	69.2637	426.929	16.2237	102.68
All	CHTC	RAxML-NG	Reproducible	RAxML-NG:Reproducible	19414	17601	43.0601	0	8.74e-07	265.297	829.666	31.9764	101.682
Animal: Bees	CHTC	IQ-TREE	Irreproducible	IQ-TREE:Irreproducible	753	356	100	0.417587	0.473416	106.89	315.919	33.8348	154.885
Animal: Bees	CHTC	IQ-TREE	Reproducible	IQ-TREE:Reproducible	753	397	3.52645	0	0	106.937	312.849	34.1817	154.3
Animal: Bees	CHTC	RAxML-NG	Irreproducible	RAxML-NG:Irreproducible	753	252	100	0.368779	0.244035	102.913	313.567	32.82	154.548
Animal: Bees	CHTC	RAxML-NG	Reproducible	RAxML-NG:Reproducible	753	501	13.9721	0	7.19e-08	108.928	314.669	34.6168	154.591
Animal: Birds	CHTC	IQ-TREE	Irreproducible	IQ-TREE:Irreproducible	259	39	100	0.155804	1.81208	615.564	1463.1	42.0725	197.769
Animal: Birds	CHTC	IQ-TREE	Reproducible	IQ-TREE:Reproducible	259	220	44.5455	0	5e-05	763.659	1534.65	49.7611	199.209
Animal: Birds	CHTC	RAxML-NG	Irreproducible	RAxML-NG:Irreproducible	259	3	100	0.10539	0.898518	643.333	1262	50.9773	196.333
Animal: Birds	CHTC	RAxML-NG	Reproducible	RAxML-NG:Reproducible	259	256	52.3438	0	1.04e-06	742.508	1526.95	48.627	199.023
Animal: Butterflies	CHTC	IQ-TREE	Irreproducible	IQ-TREE:Irreproducible	352	35	100	0.317553	2.99717	216.086	439.743	49.1391	184.8
Animal: Butterflies	CHTC	IQ-TREE	Reproducible	IQ-TREE:Reproducible	352	317	41.9558	0	5.05e-05	206.23	428.962	48.0766	187.467
Animal: Butterflies	CHTC	RAxML-NG	Irreproducible	RAxML-NG:Irreproducible	352	25	100	0.333529	2.36657	220.24	496.92	44.321	193.12
Animal: Butterflies	CHTC	RAxML-NG	Reproducible	RAxML-NG:Reproducible	352	327	43.7309	0	7.38e-06	206.214	424.92	48.53	186.749
Animal: Lizards	CHTC	IQ-TREE	Irreproducible	IQ-TREE:Irreproducible	1361	462	100	0.274143	0.000681818	9.96104	344.498	2.89147	29
Animal: Lizards	CHTC	IQ-TREE	Reproducible	IQ-TREE:Reproducible	1361	899	9.67742	0	0.000155729	13.2347	404.265	3.27377	29
Animal: Lizards	CHTC	RAxML-NG	Irreproducible	RAxML-NG:Irreproducible	1361	232	100	0.455736	0.000906841	7.39224	284.483	2.59848	29
Animal: Lizards	CHTC	RAxML-NG	Reproducible	RAxML-NG:Reproducible	1361	1129	27.1922	0	5.67e-06	13.0957	404.422	3.23812	29
Animal: Marine fishes	CHTC	IQ-TREE	Irreproducible	IQ-TREE:Irreproducible	1001	427	100	0.297164	0.643452	105.178	289.822	36.2905	108.892
Animal: Marine fishes	CHTC	IQ-TREE	Reproducible	IQ-TREE:Reproducible	1001	574	15.8537	0	0	123.19	311.383	39.5621	109.225
Animal: Marine fishes	CHTC	RAxML-NG	Irreproducible	RAxML-NG:Irreproducible	1001	316	100	0.335665	0.15454	99.6994	285.959	34.8649	108.892
Animal: Marine fishes	CHTC	RAxML-NG	Reproducible	RAxML-NG:Reproducible	1001	685	28.4672	0	5.55e-08	122.799	309.672	39.6544	109.171
Animal: Rodents	CHTC	IQ-TREE	Irreproducible	IQ-TREE:Irreproducible	1245	150	100	0.240171	0.000433333	53.7867	706.04	7.61808	36.9067
Animal: Rodents	CHTC	IQ-TREE	Reproducible	IQ-TREE:Reproducible	1245	1095	39.2694	0	5.48e-06	100.216	1006.15	9.96032	36.9543
Animal: Rodents	CHTC	RAxML-NG	Irreproducible	RAxML-NG:Irreproducible	1245	38	100	0.215944	0.00597142	42.3421	669.474	6.32469	37
Animal: Rodents	CHTC	RAxML-NG	Reproducible	RAxML-NG:Reproducible	1245	1207	46.6446	0	8.37e-08	96.2676	979.452	9.82873	36.947
Plant: Cardueae	CHTC	IQ-TREE	Irreproducible	IQ-TREE:Irreproducible	570	191	100	0.166593	0.014534	75.6387	350.387	21.5872	83.0105
Plant: Cardueae	CHTC	IQ-TREE	Reproducible	IQ-TREE:Reproducible	570	379	13.7203	0	2.64e-06	86.3404	352.792	24.4735	81.7889
Plant: Cardueae	CHTC	RAxML-NG	Irreproducible	RAxML-NG:Irreproducible	570	142	100	0.289962	0.050537	61.7746	295.007	20.9401	83.5
Plant: Cardueae	CHTC	RAxML-NG	Reproducible	RAxML-NG:Reproducible	570	428	16.3551	0	5.14e-08	89.715	370.89	24.1891	81.7664
Plant: Caryophyllales	CHTC	IQ-TREE	Irreproducible	IQ-TREE:Irreproducible	1122	4	100	0.0145437	0	164.25	307.25	53.4581	89.5
Plant: Caryophyllales	CHTC	IQ-TREE	Reproducible	IQ-TREE:Reproducible	1122	1118	51.2522	0	0	292.191	450.466	64.8641	87.4597
Plant: Caryophyllales	CHTC	RAxML-NG	Irreproducible	RAxML-NG:Irreproducible	1122	1	100	0.012048	0	186	242	76.8595	86
Plant: Caryophyllales	CHTC	RAxML-NG	Reproducible	RAxML-NG:Reproducible	1122	1121	46.6548	0	1.88e-07	291.829	450.141	64.8305	87.4683
Plant: Green plants	CHTC	IQ-TREE	Irreproducible	IQ-TREE:Irreproducible	410	106	100	0.228959	26.7309	283.83	305.208	92.9958	960.934
Plant: Green plants	CHTC	IQ-TREE	Reproducible	IQ-TREE:Reproducible	410	304	24.6711	0	0	380.974	405.339	93.9889	873.697
Plant: Green plants	CHTC	RAxML-NG	Irreproducible	RAxML-NG:Irreproducible	410	29	100	0.0332018	2.67602	296	323.724	91.4359	977.931
Plant: Green plants	CHTC	RAxML-NG	Reproducible	RAxML-NG:Reproducible	410	381	48.8189	0	1.52e-07	360.415	383.693	93.9331	890.034
Plant: Jaltomata	CHTC	IQ-TREE	Irreproducible	IQ-TREE:Irreproducible	6431	1275	100	0.29281	0.000843137	9.50196	771.739	1.23124	15
Plant: Jaltomata	CHTC	IQ-TREE	Reproducible	IQ-TREE:Reproducible	6431	5156	42.6687	0	1.44e-05	15.0252	1016.17	1.47861	15
Plant: Jaltomata	CHTC	RAxML-NG	Irreproducible	RAxML-NG:Irreproducible	6431	492	100	0.375847	2.21e-05	7.22561	575.963	1.25453	15
Plant: Jaltomata	CHTC	RAxML-NG	Reproducible	RAxML-NG:Reproducible	6431	5939	49.2339	0	8.87e-08	14.4856	1000.16	1.44832	15
Plant: Protea	CHTC	IQ-TREE	Irreproducible	IQ-TREE:Irreproducible	498	224	100	0.364436	0.00127679	75.1875	563.107	13.3523	63.0089
Plant: Protea	CHTC	IQ-TREE	Reproducible	IQ-TREE:Reproducible	498	274	5.10949	0	0	71.562	541.128	13.2246	62.4745
Plant: Protea	CHTC	RAxML-NG	Irreproducible	RAxML-NG:Irreproducible	498	153	100	0.359998	0.00148376	69.2092	521.438	13.2728	62.281
Plant: Protea	CHTC	RAxML-NG	Reproducible	RAxML-NG:Reproducible	498	345	21.4493	0	5.8e-09	74.9594	564.13	13.2876	62.9072
Fungi: Aspergillaceae	CHTC	IQ-TREE	Irreproducible	IQ-TREE:Irreproducible	1668	2	100	0.02861	0.0005	373.5	624	59.8558	89.5
Fungi: Aspergillaceae	CHTC	IQ-TREE	Reproducible	IQ-TREE:Reproducible	1668	1666	50.06	0	1.8e-05	1305.16	1897.97	68.7664	90.4208
Fungi: Aspergillaceae	CHTC	RAxML-NG	Irreproducible	RAxML-NG:Irreproducible	1668	10	100	0.0145963	2.85e-05	968.1	1417.2	68.3108	91.8
Fungi: Aspergillaceae	CHTC	RAxML-NG	Reproducible	RAxML-NG:Reproducible	1668	1658	47.6478	0	1.42e-06	1306.07	1899.33	68.7649	90.4113
Fungi: Budding yeasts	CHTC	IQ-TREE	Irreproducible	IQ-TREE:Irreproducible	2408	123	100	0.0930217	3.26403	269.626	336.886	80.0348	316.862
Fungi: Budding yeasts	CHTC	IQ-TREE	Reproducible	IQ-TREE:Reproducible	2408	2285	48.3151	0	1.31e-06	444.682	490.752	90.6124	302.107
Fungi: Budding yeasts	CHTC	RAxML-NG	Irreproducible	RAxML-NG:Irreproducible	2408	50	100	0.0203421	0.296148	252.88	331.28	76.3342	320.28
Fungi: Budding yeasts	CHTC	RAxML-NG	Reproducible	RAxML-NG:Reproducible	2408	2358	41.5182	0	1.2e-06	439.618	486.107	90.4364	302.492
Fungi: Hanseniaspora	CHTC	IQ-TREE	Irreproducible	IQ-TREE:Irreproducible	1033	25	100	0.0646157	8e-05	205.24	405.12	50.6615	29
Fungi: Hanseniaspora	CHTC	IQ-TREE	Reproducible	IQ-TREE:Reproducible	1033	1008	48.3135	0	9.92e-07	303.173	508.458	59.6259	29
Fungi: Hanseniaspora	CHTC	RAxML-NG	Irreproducible	RAxML-NG:Irreproducible	1033	16	100	0.180289	4.38e-07	78.0625	183.438	42.5554	29
Fungi: Hanseniaspora	CHTC	RAxML-NG	Reproducible	RAxML-NG:Reproducible	1033	1017	51.4258	0	4.62e-08	304.307	511.031	59.5476	29
Fungi: Rhizoplaca	CHTC	IQ-TREE	Irreproducible	IQ-TREE:Irreproducible	303	96	100	0.151414	0.00065625	50.5208	1247.78	4.04885	31
Fungi: Rhizoplaca	CHTC	IQ-TREE	Reproducible	IQ-TREE:Reproducible	303	207	28.5024	0	5.8e-05	64.0918	1131.48	5.66443	31
Fungi: Rhizoplaca	CHTC	RAxML-NG	Irreproducible	RAxML-NG:Irreproducible	303	54	100	0.283069	0.016182	39.1852	900.833	4.34988	31
Fungi: Rhizoplaca	CHTC	RAxML-NG	Reproducible	RAxML-NG:Reproducible	303	249	39.3574	0	3.53e-07	64.261	1226.34	5.24008	31
