# Supplementary material for: An investigation of irreproducibility in maximum likelihood phylogenetic inference
Source: Nat Commun. 2020 Nov 30;11:6096. doi: 10.1038/s41467-020-20005-6 (PMC7705714; doi:10.1038/s41467-020-20005-6)
Supplement: Supplementary file 6 — Supplementary Data 3 [file 41467_2020_20005_MOESM6_ESM.xlsx]

## Sheet: Supplementary Data 3
Summary of irreproducibility among 15 studies using 2 threads per node on ACCRE clusterat Vanderbilt University.
Clade	Dataset	Cluster	software	all_genes	irrep_genes	irrep_genes_pct
All	All	ACCRE	IQ-TREE	19414	3178	16.3696
All	All	ACCRE	RAxML-NG	19414	1793	9.2356
Animals	Animal: Bees	ACCRE	IQ-TREE	753	341	45.2855
Animals	Animal: Bees	ACCRE	RAxML-NG	753	294	39.0438
Animals	Animal: Birds	ACCRE	IQ-TREE	259	16	6.17761
Animals	Animal: Birds	ACCRE	RAxML-NG	259	2	0.772201
Animals	Animal: Butterflys	ACCRE	IQ-TREE	352	18	5.11364
Animals	Animal: Butterflys	ACCRE	RAxML-NG	352	8	2.27273
Animals	Animal: Lizards	ACCRE	IQ-TREE	1361	357	26.2307
Animals	Animal: Lizards	ACCRE	RAxML-NG	1361	200	14.6951
Animals	Animal: Marine fishes	ACCRE	IQ-TREE	1001	409	40.8591
Animals	Animal: Marine fishes	ACCRE	RAxML-NG	1001	310	30.969
Animals	Animal: Rodents	ACCRE	IQ-TREE	1245	177	14.2169
Animals	Animal: Rodents	ACCRE	RAxML-NG	1245	35	2.81124
Plants	Plant: Cardueae	ACCRE	IQ-TREE	570	212	37.193
Plants	Plant: Cardueae	ACCRE	RAxML-NG	570	202	35.4386
Plants	Plant: Caryophyllales	ACCRE	IQ-TREE	1122	2	0.178253
Plants	Plant: Caryophyllales	ACCRE	RAxML-NG	1122	1	0.0891266
Plants	Plant: Green plants	ACCRE	IQ-TREE	410	94	22.9268
Plants	Plant: Green plants	ACCRE	RAxML-NG	410	30	7.31707
Plants	Plant: Jaltomata	ACCRE	IQ-TREE	6431	1093	16.9958
Plants	Plant: Jaltomata	ACCRE	RAxML-NG	6431	448	6.96626
Plants	Plant: Protea	ACCRE	IQ-TREE	498	249	50
Plants	Plant: Protea	ACCRE	RAxML-NG	498	149	29.9197
Fungi	Fungi: Aspergillaceae	ACCRE	IQ-TREE	1668	0	0
Fungi	Fungi: Aspergillaceae	ACCRE	RAxML-NG	1668	7	0.419664
Fungi	Fungi: Budding yeasts	ACCRE	IQ-TREE	2408	108	4.48505
Fungi	Fungi: Budding yeasts	ACCRE	RAxML-NG	2408	46	1.9103
Fungi	Fungi: Hanseniaspora	ACCRE	IQ-TREE	1033	22	2.12972
Fungi	Fungi: Hanseniaspora	ACCRE	RAxML-NG	1033	13	1.25847
Fungi	Fungi: Rhizoplaca	ACCRE	IQ-TREE	303	77	25.4125
Fungi	Fungi: Rhizoplaca	ACCRE	RAxML-NG	303	46	15.1815
