# Supplementary material for: An investigation of irreproducibility in maximum likelihood phylogenetic inference
Source: Nat Commun. 2020 Nov 30;11:6096. doi: 10.1038/s41467-020-20005-6 (PMC7705714; doi:10.1038/s41467-020-20005-6)
Supplement: Supplementary file 7 — Supplementary Data 4 [file 41467_2020_20005_MOESM7_ESM.xlsx]

## Sheet: Supplementary Data 4
Summary of effects of computing resources on irreproducibility of phylogenies among three representative studies.
Dataset	No. Taxa	No. lcci	Computer	Submission_of_two_runs	software	No._threads	all_genes	irrep_genes	irrep_genes_pct
Animal: Marine fishes	120	1001	CHTC	random_node	IQ-TREE	1	1001	376	37.5624
Animal: Marine fishes	120	1001	CHTC	random_node	RAxML-NG	1	1001	330	32.967
Animal: Marine fishes	120	1001	CHTC	same_node	IQ-TREE	1	1001	0	0
Animal: Marine fishes	120	1001	CHTC	same_node	RAxML-NG	1	1001	0	0
Animal: Marine fishes	120	1001	CHTC	random_node	IQ-TREE	2	1001	427	42.6573
Animal: Marine fishes	120	1001	CHTC	random_node	RAxML-NG	2	1001	316	31.5684
Animal: Marine fishes	120	1001	CHTC	same_node	IQ-TREE	2	1001	0	0
Animal: Marine fishes	120	1001	CHTC	same_node	RAxML-NG	2	1001	0	0
Animal: Marine fishes	120	1001	CHTC	random_node	IQ-TREE	3	1001	844	84.3157
Animal: Marine fishes	120	1001	CHTC	random_node	RAxML-NG	3	1001	317	31.6683
Animal: Marine fishes	120	1001	CHTC	same_node	IQ-TREE	3	1001	837	83.6164
Animal: Marine fishes	120	1001	CHTC	same_node	RAxML-NG	3	1001	0	0
Animal: Marine fishes	120	1001	CHTC	random_node	IQ-TREE	4	1001	855	85.4146
Animal: Marine fishes	120	1001	CHTC	random_node	RAxML-NG	4	1001	318	31.7682
Animal: Marine fishes	120	1001	CHTC	same_node	IQ-TREE	4	1001	850	84.9151
Animal: Marine fishes	120	1001	CHTC	same_node	RAxML-NG	4	1001	0	0
Animal: Marine fishes	120	1001	CHTC	random_node	IQ-TREE	5	1001	854	85.3147
Animal: Marine fishes	120	1001	CHTC	random_node	RAxML-NG	5	1001	303	30.2697
Animal: Marine fishes	120	1001	CHTC	same_node	IQ-TREE	5	1001	848	84.7153
Animal: Marine fishes	120	1001	CHTC	same_node	RAxML-NG	5	1001	0	0
Plant: Green plants	1178	410	CHTC	random_node	IQ-TREE	1	410	147	35.8537
Plant: Green plants	1178	410	CHTC	random_node	RAxML-NG	1	410	40	9.7561
Plant: Green plants	1178	410	CHTC	same_node	IQ-TREE	1	410	0	0
Plant: Green plants	1178	410	CHTC	same_node	RAxML-NG	1	410	0	0
Plant: Green plants	1178	410	CHTC	random_node	IQ-TREE	2	410	106	25.8537
Plant: Green plants	1178	410	CHTC	random_node	RAxML-NG	2	410	29	7.07317
Plant: Green plants	1178	410	CHTC	same_node	IQ-TREE	2	410	0	0
Plant: Green plants	1178	410	CHTC	same_node	RAxML-NG	2	410	0	0
Plant: Green plants	1178	410	CHTC	random_node	IQ-TREE	3	410	242	59.0244
Plant: Green plants	1178	410	CHTC	random_node	RAxML-NG	3	410	31	7.56098
Plant: Green plants	1178	410	CHTC	same_node	IQ-TREE	3	410	239	58.2927
Plant: Green plants	1178	410	CHTC	same_node	RAxML-NG	3	410	0	0
Plant: Green plants	1178	410	CHTC	random_node	IQ-TREE	4	410	237	57.8049
Plant: Green plants	1178	410	CHTC	random_node	RAxML-NG	4	410	34	8.29268
Plant: Green plants	1178	410	CHTC	same_node	IQ-TREE	4	410	251	61.2195
Plant: Green plants	1178	410	CHTC	same_node	RAxML-NG	4	410	0	0
Plant: Green plants	1178	410	CHTC	random_node	IQ-TREE	5	410	241	58.7805
Plant: Green plants	1178	410	CHTC	random_node	RAxML-NG	5	410	30	7.31707
Plant: Green plants	1178	410	CHTC	same_node	IQ-TREE	5	410	239	58.2927
Plant: Green plants	1178	410	CHTC	same_node	RAxML-NG	5	410	0	0
Fungi: Budding yeasts	343	2408	CHTC	random_node	IQ-TREE	1	2408	100	4.15282
Fungi: Budding yeasts	343	2408	CHTC	random_node	RAxML-NG	1	2408	39	1.6196
Fungi: Budding yeasts	343	2408	CHTC	same_node	IQ-TREE	1	2408	0	0
Fungi: Budding yeasts	343	2408	CHTC	same_node	RAxML-NG	1	2408	0	0
Fungi: Budding yeasts	343	2408	CHTC	random_node	IQ-TREE	2	2408	123	5.10797
Fungi: Budding yeasts	343	2408	CHTC	random_node	RAxML-NG	2	2408	50	2.07641
Fungi: Budding yeasts	343	2408	CHTC	same_node	IQ-TREE	2	2408	0	0
Fungi: Budding yeasts	343	2408	CHTC	same_node	RAxML-NG	2	2408	0	0
Fungi: Budding yeasts	343	2408	CHTC	random_node	IQ-TREE	3	2408	267	11.088
Fungi: Budding yeasts	343	2408	CHTC	random_node	RAxML-NG	3	2408	52	2.15947
Fungi: Budding yeasts	343	2408	CHTC	same_node	IQ-TREE	3	2408	270	11.2126
Fungi: Budding yeasts	343	2408	CHTC	same_node	RAxML-NG	3	2408	0	0
Fungi: Budding yeasts	343	2408	CHTC	random_node	IQ-TREE	4	2408	277	11.5033
Fungi: Budding yeasts	343	2408	CHTC	random_node	RAxML-NG	4	2408	55	2.28405
Fungi: Budding yeasts	343	2408	CHTC	same_node	IQ-TREE	4	2408	270	11.2126
Fungi: Budding yeasts	343	2408	CHTC	same_node	RAxML-NG	4	2408	0	0
Fungi: Budding yeasts	343	2408	CHTC	random_node	IQ-TREE	5	2408	284	11.794
Fungi: Budding yeasts	343	2408	CHTC	random_node	RAxML-NG	5	2408	37	1.53654
Fungi: Budding yeasts	343	2408	CHTC	same_node	IQ-TREE	5	2408	286	11.8771
Fungi: Budding yeasts	343	2408	CHTC	same_node	RAxML-NG	5	2408	0	0
Animal: Marine fishes	120	1001	local server	Intel Xeon E5-2630 v3 @ 2.40GHz	RAxML-NG	2	200	0	0
Animal: Marine fishes	120	1001	local server	Intel Xeon E5-2630 v3 @ 2.40GHz	IQ-TREE	2	200	0	0
Animal: Marine fishes	120	1001	local server	Intel Xeon E5-2630 v3 @ 2.40GHz	RAxML-NG	3	200	0	0
Animal: Marine fishes	120	1001	local server	Intel Xeon E5-2630 v3 @ 2.40GHz	IQ-TREE	3	200	170	85
Plant: Green plants	1178	410	local server	Intel Xeon E5-2630 v3 @ 2.40GHz	RAxML-NG	2	200	0	0
Plant: Green plants	1178	410	local server	Intel Xeon E5-2630 v3 @ 2.40GHz	IQ-TREE	2	200	0	0
Plant: Green plants	1178	410	local server	Intel Xeon E5-2630 v3 @ 2.40GHz	RAxML-NG	3	200	0	0
Plant: Green plants	1178	410	local server	Intel Xeon E5-2630 v3 @ 2.40GHz	IQ-TREE	3	200	120	60
Fungi: Budding yeasts	343	2408	local server	Intel Xeon E5-2630 v3 @ 2.40GHz	RAxML-NG	2	200	0	0
Fungi: Budding yeasts	343	2408	local server	Intel Xeon E5-2630 v3 @ 2.40GHz	IQ-TREE	2	200	0	0
Fungi: Budding yeasts	343	2408	local server	Intel Xeon E5-2630 v3 @ 2.40GHz	RAxML-NG	3	200	0	0
Fungi: Budding yeasts	343	2408	local server	Intel Xeon E5-2630 v3 @ 2.40GHz	IQ-TREE	3	200	32	16
