# Supplementary material for: An investigation of irreproducibility in maximum likelihood phylogenetic inference
Source: Nat Commun. 2020 Nov 30;11:6096. doi: 10.1038/s41467-020-20005-6 (PMC7705714; doi:10.1038/s41467-020-20005-6)
Supplement: Supplementary file 8 — Supplementary Data 5 [file 41467_2020_20005_MOESM8_ESM.xlsx]

## Sheet: Supplementary Data 5
Summary of gene tree estimation errors between irreproducible phylogenies and reproducible phylogenies using simulated data.
software	Threads_on_CHTC	ref_tree	tip_length	reproducibility	number_gene_trees	mean_gene_tree_estimation_error
IQ-TREE	2CPU	Balanced tree	0.001	Irreproducible	420	0.67498
IQ-TREE	2CPU	Balanced tree	0.001	Reproducible	580	0.669248
IQ-TREE	2CPU	Balanced tree	0.002	Irreproducible	332	0.515603
IQ-TREE	2CPU	Balanced tree	0.002	Reproducible	668	0.464759
IQ-TREE	2CPU	Balanced tree	0.003	Irreproducible	168	0.439598
IQ-TREE	2CPU	Balanced tree	0.003	Reproducible	832	0.308875
IQ-TREE	2CPU	Balanced tree	0.004	Irreproducible	80	0.381557
IQ-TREE	2CPU	Balanced tree	0.004	Reproducible	920	0.222666
IQ-TREE	2CPU	Balanced tree	0.005	Irreproducible	44	0.351341
IQ-TREE	2CPU	Balanced tree	0.005	Reproducible	956	0.16877
IQ-TREE	2CPU	Balanced tree	0.006	Irreproducible	10	0.32459
IQ-TREE	2CPU	Balanced tree	0.006	Reproducible	990	0.130618
IQ-TREE	2CPU	Balanced tree	0.007	Irreproducible	14	0.249415
IQ-TREE	2CPU	Balanced tree	0.007	Reproducible	986	0.102218
IQ-TREE	2CPU	Balanced tree	0.008	Irreproducible	4	0.20082
IQ-TREE	2CPU	Balanced tree	0.008	Reproducible	996	0.0824939
IQ-TREE	2CPU	Balanced tree	0.009	Irreproducible	2	0.188525
IQ-TREE	2CPU	Balanced tree	0.009	Reproducible	998	0.0639968
IQ-TREE	2CPU	Balanced tree	0.01	Irreproducible	0	0
IQ-TREE	2CPU	Balanced tree	0.01	Reproducible	1000	0.051213
IQ-TREE	2CPU	Balanced tree	0.02	Irreproducible	0	0
IQ-TREE	2CPU	Balanced tree	0.02	Reproducible	1000	0.00967204
IQ-TREE	2CPU	Balanced tree	0.04	Irreproducible	0	0
IQ-TREE	2CPU	Balanced tree	0.04	Reproducible	1000	0.00131145
IQ-TREE	2CPU	Balanced tree	0.06	Irreproducible	0	0
IQ-TREE	2CPU	Balanced tree	0.06	Reproducible	1000	0.000754078
IQ-TREE	2CPU	Balanced tree	0.08	Irreproducible	0	0
IQ-TREE	2CPU	Balanced tree	0.08	Reproducible	1000	0.000622936
IQ-TREE	2CPU	Balanced tree	0.1	Irreproducible	0	0
IQ-TREE	2CPU	Balanced tree	0.1	Reproducible	1000	0.000360646
IQ-TREE	2CPU	Star tree	0.001	Irreproducible	446	0.720172
IQ-TREE	2CPU	Star tree	0.001	Reproducible	554	0.702136
IQ-TREE	2CPU	Star tree	0.002	Irreproducible	430	0.531681
IQ-TREE	2CPU	Star tree	0.002	Reproducible	570	0.537762
IQ-TREE	2CPU	Star tree	0.003	Irreproducible	400	0.440287
IQ-TREE	2CPU	Star tree	0.003	Reproducible	600	0.387159
IQ-TREE	2CPU	Star tree	0.004	Irreproducible	310	0.349339
IQ-TREE	2CPU	Star tree	0.004	Reproducible	690	0.292326
IQ-TREE	2CPU	Star tree	0.005	Irreproducible	202	0.323892
IQ-TREE	2CPU	Star tree	0.005	Reproducible	798	0.230371
IQ-TREE	2CPU	Star tree	0.006	Irreproducible	154	0.276453
IQ-TREE	2CPU	Star tree	0.006	Reproducible	846	0.197264
IQ-TREE	2CPU	Star tree	0.007	Irreproducible	90	0.289253
IQ-TREE	2CPU	Star tree	0.007	Reproducible	910	0.173446
IQ-TREE	2CPU	Star tree	0.008	Irreproducible	72	0.25
IQ-TREE	2CPU	Star tree	0.008	Reproducible	928	0.15436
IQ-TREE	2CPU	Star tree	0.009	Irreproducible	36	0.208106
IQ-TREE	2CPU	Star tree	0.009	Reproducible	964	0.132848
IQ-TREE	2CPU	Star tree	0.01	Irreproducible	28	0.224239
IQ-TREE	2CPU	Star tree	0.01	Reproducible	972	0.123524
IQ-TREE	2CPU	Star tree	0.02	Irreproducible	10	0.0786884
IQ-TREE	2CPU	Star tree	0.02	Reproducible	990	0.0850472
IQ-TREE	2CPU	Star tree	0.04	Irreproducible	2	0.0737705
IQ-TREE	2CPU	Star tree	0.04	Reproducible	998	0.075528
IQ-TREE	2CPU	Star tree	0.06	Irreproducible	0	0
IQ-TREE	2CPU	Star tree	0.06	Reproducible	1000	0.0750819
IQ-TREE	2CPU	Star tree	0.08	Irreproducible	2	0.0737705
IQ-TREE	2CPU	Star tree	0.08	Reproducible	998	0.0750681
IQ-TREE	2CPU	Star tree	0.1	Irreproducible	0	0
IQ-TREE	2CPU	Star tree	0.1	Reproducible	1000	0.0751147
RAxML-NG	2CPU	Balanced tree	0.001	Irreproducible	402	0.686119
RAxML-NG	2CPU	Balanced tree	0.001	Reproducible	598	0.662536
RAxML-NG	2CPU	Balanced tree	0.002	Irreproducible	238	0.550902
RAxML-NG	2CPU	Balanced tree	0.002	Reproducible	762	0.460092
RAxML-NG	2CPU	Balanced tree	0.003	Irreproducible	106	0.456233
RAxML-NG	2CPU	Balanced tree	0.003	Reproducible	894	0.320241
RAxML-NG	2CPU	Balanced tree	0.004	Irreproducible	34	0.396818
RAxML-NG	2CPU	Balanced tree	0.004	Reproducible	966	0.234701
RAxML-NG	2CPU	Balanced tree	0.005	Irreproducible	28	0.224239
RAxML-NG	2CPU	Balanced tree	0.005	Reproducible	972	0.179215
RAxML-NG	2CPU	Balanced tree	0.006	Irreproducible	22	0.213115
RAxML-NG	2CPU	Balanced tree	0.006	Reproducible	978	0.135807
RAxML-NG	2CPU	Balanced tree	0.007	Irreproducible	18	0.17031
RAxML-NG	2CPU	Balanced tree	0.007	Reproducible	982	0.104404
RAxML-NG	2CPU	Balanced tree	0.008	Irreproducible	6	0.0601093
RAxML-NG	2CPU	Balanced tree	0.008	Reproducible	994	0.0841442
RAxML-NG	2CPU	Balanced tree	0.009	Irreproducible	4	0.077869
RAxML-NG	2CPU	Balanced tree	0.009	Reproducible	996	0.0657712
RAxML-NG	2CPU	Balanced tree	0.01	Irreproducible	4	0.057377
RAxML-NG	2CPU	Balanced tree	0.01	Reproducible	996	0.0523075
RAxML-NG	2CPU	Balanced tree	0.02	Irreproducible	0	0
RAxML-NG	2CPU	Balanced tree	0.02	Reproducible	1000	0.00990155
RAxML-NG	2CPU	Balanced tree	0.04	Irreproducible	0	0
RAxML-NG	2CPU	Balanced tree	0.04	Reproducible	1000	0.00131145
RAxML-NG	2CPU	Balanced tree	0.06	Irreproducible	0	0
RAxML-NG	2CPU	Balanced tree	0.06	Reproducible	1000	0.000754078
RAxML-NG	2CPU	Balanced tree	0.08	Irreproducible	0	0
RAxML-NG	2CPU	Balanced tree	0.08	Reproducible	1000	0.000622936
RAxML-NG	2CPU	Balanced tree	0.1	Irreproducible	0	0
RAxML-NG	2CPU	Balanced tree	0.1	Reproducible	1000	0.000360646
RAxML-NG	2CPU	Star tree	0.001	Irreproducible	444	0.695318
RAxML-NG	2CPU	Star tree	0.001	Reproducible	556	0.714353
RAxML-NG	2CPU	Star tree	0.002	Irreproducible	366	0.547657
RAxML-NG	2CPU	Star tree	0.002	Reproducible	634	0.528158
RAxML-NG	2CPU	Star tree	0.003	Irreproducible	346	0.455131
RAxML-NG	2CPU	Star tree	0.003	Reproducible	654	0.385622
RAxML-NG	2CPU	Star tree	0.004	Irreproducible	226	0.355796
RAxML-NG	2CPU	Star tree	0.004	Reproducible	774	0.298683
RAxML-NG	2CPU	Star tree	0.005	Irreproducible	168	0.304157
RAxML-NG	2CPU	Star tree	0.005	Reproducible	832	0.240069
RAxML-NG	2CPU	Star tree	0.006	Irreproducible	128	0.252433
RAxML-NG	2CPU	Star tree	0.006	Reproducible	872	0.205332
RAxML-NG	2CPU	Star tree	0.007	Irreproducible	82	0.22471
RAxML-NG	2CPU	Star tree	0.007	Reproducible	918	0.181542
RAxML-NG	2CPU	Star tree	0.008	Irreproducible	82	0.197121
RAxML-NG	2CPU	Star tree	0.008	Reproducible	918	0.159291
RAxML-NG	2CPU	Star tree	0.009	Irreproducible	68	0.152363
RAxML-NG	2CPU	Star tree	0.009	Reproducible	932	0.135439
RAxML-NG	2CPU	Star tree	0.01	Irreproducible	54	0.163327
RAxML-NG	2CPU	Star tree	0.01	Reproducible	946	0.125914
RAxML-NG	2CPU	Star tree	0.02	Irreproducible	16	0.0870901
RAxML-NG	2CPU	Star tree	0.02	Reproducible	984	0.0846994
RAxML-NG	2CPU	Star tree	0.04	Irreproducible	4	0.0655735
RAxML-NG	2CPU	Star tree	0.04	Reproducible	996	0.0755151
RAxML-NG	2CPU	Star tree	0.06	Irreproducible	0	0
RAxML-NG	2CPU	Star tree	0.06	Reproducible	1000	0.0751802
RAxML-NG	2CPU	Star tree	0.08	Irreproducible	2	0.081967
RAxML-NG	2CPU	Star tree	0.08	Reproducible	998	0.0750352
RAxML-NG	2CPU	Star tree	0.1	Irreproducible	0	0
RAxML-NG	2CPU	Star tree	0.1	Reproducible	1000	0.0750819
IQ-TREE	3CPU	Balanced tree	0.001	Irreproducible	896	0.677949
IQ-TREE	3CPU	Balanced tree	0.001	Reproducible	104	0.638398
IQ-TREE	3CPU	Balanced tree	0.002	Irreproducible	770	0.520609
IQ-TREE	3CPU	Balanced tree	0.002	Reproducible	230	0.348396
IQ-TREE	3CPU	Balanced tree	0.003	Irreproducible	432	0.430935
IQ-TREE	3CPU	Balanced tree	0.003	Reproducible	568	0.254387
IQ-TREE	3CPU	Balanced tree	0.004	Irreproducible	218	0.379756
IQ-TREE	3CPU	Balanced tree	0.004	Reproducible	782	0.196009
IQ-TREE	3CPU	Balanced tree	0.005	Irreproducible	78	0.374107
IQ-TREE	3CPU	Balanced tree	0.005	Reproducible	922	0.160485
IQ-TREE	3CPU	Balanced tree	0.006	Irreproducible	34	0.276278
IQ-TREE	3CPU	Balanced tree	0.006	Reproducible	966	0.127923
IQ-TREE	3CPU	Balanced tree	0.007	Irreproducible	18	0.269581
IQ-TREE	3CPU	Balanced tree	0.007	Reproducible	982	0.101132
IQ-TREE	3CPU	Balanced tree	0.008	Irreproducible	16	0.121926
IQ-TREE	3CPU	Balanced tree	0.008	Reproducible	984	0.082367
IQ-TREE	3CPU	Balanced tree	0.009	Irreproducible	4	0.114754
IQ-TREE	3CPU	Balanced tree	0.009	Reproducible	996	0.0640924
IQ-TREE	3CPU	Balanced tree	0.01	Irreproducible	4	0.188525
IQ-TREE	3CPU	Balanced tree	0.01	Reproducible	996	0.0506945
IQ-TREE	3CPU	Balanced tree	0.02	Irreproducible	0	0
IQ-TREE	3CPU	Balanced tree	0.02	Reproducible	1000	0.00967204
IQ-TREE	3CPU	Balanced tree	0.04	Irreproducible	0	0
IQ-TREE	3CPU	Balanced tree	0.04	Reproducible	1000	0.00131145
IQ-TREE	3CPU	Balanced tree	0.06	Irreproducible	0	0
IQ-TREE	3CPU	Balanced tree	0.06	Reproducible	1000	0.000754078
IQ-TREE	3CPU	Balanced tree	0.08	Irreproducible	0	0
IQ-TREE	3CPU	Balanced tree	0.08	Reproducible	1000	0.000622936
IQ-TREE	3CPU	Balanced tree	0.1	Irreproducible	0	0
IQ-TREE	3CPU	Balanced tree	0.1	Reproducible	1000	0.000360646
IQ-TREE	3CPU	Star tree	0.001	Irreproducible	880	0.718592
IQ-TREE	3CPU	Star tree	0.001	Reproducible	120	0.651366
IQ-TREE	3CPU	Star tree	0.002	Irreproducible	920	0.540164
IQ-TREE	3CPU	Star tree	0.002	Reproducible	80	0.481148
IQ-TREE	3CPU	Star tree	0.003	Irreproducible	816	0.436857
IQ-TREE	3CPU	Star tree	0.003	Reproducible	184	0.28546
IQ-TREE	3CPU	Star tree	0.004	Irreproducible	594	0.363112
IQ-TREE	3CPU	Star tree	0.004	Reproducible	406	0.23072
IQ-TREE	3CPU	Star tree	0.005	Irreproducible	432	0.31713
IQ-TREE	3CPU	Star tree	0.005	Reproducible	568	0.199492
IQ-TREE	3CPU	Star tree	0.006	Irreproducible	300	0.285519
IQ-TREE	3CPU	Star tree	0.006	Reproducible	700	0.175363
IQ-TREE	3CPU	Star tree	0.007	Irreproducible	188	0.271015
IQ-TREE	3CPU	Star tree	0.007	Reproducible	812	0.163167
IQ-TREE	3CPU	Star tree	0.008	Irreproducible	132	0.266021
IQ-TREE	3CPU	Star tree	0.008	Reproducible	868	0.145199
IQ-TREE	3CPU	Star tree	0.009	Irreproducible	78	0.211433
IQ-TREE	3CPU	Star tree	0.009	Reproducible	922	0.128836
IQ-TREE	3CPU	Star tree	0.01	Irreproducible	64	0.20876
IQ-TREE	3CPU	Star tree	0.01	Reproducible	936	0.120814
IQ-TREE	3CPU	Star tree	0.02	Irreproducible	6	0.0628415
IQ-TREE	3CPU	Star tree	0.02	Reproducible	994	0.0850678
IQ-TREE	3CPU	Star tree	0.04	Irreproducible	8	0.0717211
IQ-TREE	3CPU	Star tree	0.04	Reproducible	992	0.0755882
IQ-TREE	3CPU	Star tree	0.06	Irreproducible	2	0.065574
IQ-TREE	3CPU	Star tree	0.06	Reproducible	998	0.0751009
IQ-TREE	3CPU	Star tree	0.08	Irreproducible	2	0.0737705
IQ-TREE	3CPU	Star tree	0.08	Reproducible	998	0.0751009
IQ-TREE	3CPU	Star tree	0.1	Irreproducible	8	0.0696721
IQ-TREE	3CPU	Star tree	0.1	Reproducible	992	0.0751916
RAxML-NG	3CPU	Balanced tree	0.001	Irreproducible	466	0.675825
RAxML-NG	3CPU	Balanced tree	0.001	Reproducible	534	0.669614
RAxML-NG	3CPU	Balanced tree	0.002	Irreproducible	270	0.541712
RAxML-NG	3CPU	Balanced tree	0.002	Reproducible	730	0.459421
RAxML-NG	3CPU	Balanced tree	0.003	Irreproducible	118	0.468047
RAxML-NG	3CPU	Balanced tree	0.003	Reproducible	882	0.316345
RAxML-NG	3CPU	Balanced tree	0.004	Irreproducible	50	0.387869
RAxML-NG	3CPU	Balanced tree	0.004	Reproducible	950	0.231337
RAxML-NG	3CPU	Balanced tree	0.005	Irreproducible	24	0.21653
RAxML-NG	3CPU	Balanced tree	0.005	Reproducible	976	0.179488
RAxML-NG	3CPU	Balanced tree	0.006	Irreproducible	30	0.13224
RAxML-NG	3CPU	Balanced tree	0.006	Reproducible	970	0.137637
RAxML-NG	3CPU	Balanced tree	0.007	Irreproducible	24	0.168033
RAxML-NG	3CPU	Balanced tree	0.007	Reproducible	976	0.104071
RAxML-NG	3CPU	Balanced tree	0.008	Irreproducible	8	0.079918
RAxML-NG	3CPU	Balanced tree	0.008	Reproducible	992	0.0841155
RAxML-NG	3CPU	Balanced tree	0.009	Irreproducible	16	0.136271
RAxML-NG	3CPU	Balanced tree	0.009	Reproducible	984	0.0645741
RAxML-NG	3CPU	Balanced tree	0.01	Irreproducible	4	0.0409835
RAxML-NG	3CPU	Balanced tree	0.01	Reproducible	996	0.0523733
RAxML-NG	3CPU	Balanced tree	0.02	Irreproducible	2	0.02459
RAxML-NG	3CPU	Balanced tree	0.02	Reproducible	998	0.00988854
RAxML-NG	3CPU	Balanced tree	0.04	Irreproducible	0	0
RAxML-NG	3CPU	Balanced tree	0.04	Reproducible	1000	0.00131145
RAxML-NG	3CPU	Balanced tree	0.06	Irreproducible	0	0
RAxML-NG	3CPU	Balanced tree	0.06	Reproducible	1000	0.000754078
RAxML-NG	3CPU	Balanced tree	0.08	Irreproducible	0	0
RAxML-NG	3CPU	Balanced tree	0.08	Reproducible	1000	0.000622936
RAxML-NG	3CPU	Balanced tree	0.1	Irreproducible	0	0
RAxML-NG	3CPU	Balanced tree	0.1	Reproducible	1000	0.000360646
RAxML-NG	3CPU	Star tree	0.001	Irreproducible	412	0.712836
RAxML-NG	3CPU	Star tree	0.001	Reproducible	588	0.702409
RAxML-NG	3CPU	Star tree	0.002	Irreproducible	522	0.553137
RAxML-NG	3CPU	Star tree	0.002	Reproducible	478	0.518074
RAxML-NG	3CPU	Star tree	0.003	Irreproducible	366	0.413285
RAxML-NG	3CPU	Star tree	0.003	Reproducible	634	0.408388
RAxML-NG	3CPU	Star tree	0.004	Irreproducible	284	0.35471
RAxML-NG	3CPU	Star tree	0.004	Reproducible	716	0.295219
RAxML-NG	3CPU	Star tree	0.005	Irreproducible	206	0.313863
RAxML-NG	3CPU	Star tree	0.005	Reproducible	794	0.23595
RAxML-NG	3CPU	Star tree	0.006	Irreproducible	124	0.232813
RAxML-NG	3CPU	Star tree	0.006	Reproducible	876	0.20795
RAxML-NG	3CPU	Star tree	0.007	Irreproducible	86	0.241327
RAxML-NG	3CPU	Star tree	0.007	Reproducible	914	0.179359
RAxML-NG	3CPU	Star tree	0.008	Irreproducible	60	0.218579
RAxML-NG	3CPU	Star tree	0.008	Reproducible	940	0.158668
RAxML-NG	3CPU	Star tree	0.009	Irreproducible	56	0.178279
RAxML-NG	3CPU	Star tree	0.009	Reproducible	944	0.13403
RAxML-NG	3CPU	Star tree	0.01	Irreproducible	28	0.177986
RAxML-NG	3CPU	Star tree	0.01	Reproducible	972	0.126459
RAxML-NG	3CPU	Star tree	0.02	Irreproducible	18	0.0865209
RAxML-NG	3CPU	Star tree	0.02	Reproducible	982	0.0846716
RAxML-NG	3CPU	Star tree	0.04	Irreproducible	0	0
RAxML-NG	3CPU	Star tree	0.04	Reproducible	1000	0.0754425
RAxML-NG	3CPU	Star tree	0.06	Irreproducible	2	0.081967
RAxML-NG	3CPU	Star tree	0.06	Reproducible	998	0.0751666
RAxML-NG	3CPU	Star tree	0.08	Irreproducible	0	0
RAxML-NG	3CPU	Star tree	0.08	Reproducible	1000	0.0750491
RAxML-NG	3CPU	Star tree	0.1	Irreproducible	0	0
RAxML-NG	3CPU	Star tree	0.1	Reproducible	1000	0.0750819
